# Supplementary material for: Carbohydrate-Mediated Pregnancy Gut Microbiota and Neonatal Low Birth Weight
Source: Nutrients. 2024 Apr 28;16(9):1326. doi: 10.3390/nu16091326 (PMC11085476; doi:10.3390/nu16091326)
Supplement: Supplementary file 1 [file nutrients-16-01326-s001.zip]

Archive with 1 entries (1 files):
- nutrients-2959409-supplementary.pdf
